# Supplementary material for: Development of a Biocontrol Method Applying Bacteriophage-Containing Aerosol against Mycobacterium tuberculosis Using the Bacteriophage BTCU-1 and M. smegmatis as Models
Source: Microorganisms. 2019 Aug 3;7(8):237. doi: 10.3390/microorganisms7080237 (PMC6722745; doi:10.3390/microorganisms7080237)
Supplement: Supplementary file 1 [file microorganisms-07-00237-s001.zip]

Archive with 3 entries (3 files):
- C5FMVNQT_Supplementary_Material_Figure_1_ed_final je.pdf
- C5FMVNQT_Supplementary_Material_Figure_2_ed_final je.pdf
- C5FMVNQT_Supplementary_Material_Figure_3_ed_final je.pdf
